# Supplementary material for: Development and Characterization of Eudragit® EPO-Based Solid Dispersion of Rosuvastatin Calcium to Foresee the Impact on Solubility, Dissolution and Antihyperlipidemic Activity
Source: Pharmaceuticals (Basel). 2022 Apr 18;15(4):492. doi: 10.3390/ph15040492 (PMC9025505; doi:10.3390/ph15040492)
Supplement: Supplementary file 1 [file pharmaceuticals-15-00492-s001.zip]

Archive with 1 entries (1 files):
- pharmaceuticals-1644250-supplementary.pdf
